# Supplementary material for: The costs of scaling up HIV and syphilis testing in low- and middle-income countries: a systematic review
Source: Health Policy Plan. 2021 Mar 9;36(6):939–54. doi: 10.1093/heapol/czab030 (PMC8227996; doi:10.1093/heapol/czab030)
Supplement: czab030_Supp [file czab030_supp.zip]

Archive with 7 entries (7 files):
- Figure black and white.docx
- Supplementary file.docx
- Table 1.docx
- Table 2.docx
- Table 3.docx
- Table 4.docx
- Table 5.docx
